# Supplementary material for: Towards Metabolomics-Guided Healthy and Anti-Aging Nutrition
Source: Metabolites. 2026 Apr 1;16(4):241. doi: 10.3390/metabo16040241 (PMC13118237; doi:10.3390/metabo16040241)
Supplement: Supplementary file 1 [file metabolites-16-00241-s001.zip]

Archive with 3 entries (3 files):
- Tables S1 and S2.xlsx
- Tables S3 and S4.xlsx
- Figure S1 and Figure S2.pdf
