# Supplementary material for: Towards Metabolomics-Guided Healthy and Anti-Aging Nutrition
Source: Metabolites. 2026 Apr 1;16(4):241. doi: 10.3390/metabo16040241 (PMC13118237; doi:10.3390/metabo16040241)
Supplement: Supplementary file 1 [file metabolites-16-00241-s001.zip › Tables S1 and S2.xlsx]

## Sheet: Set 1
				Table S1. Characteristics of blood sample donors (Set 1).
	'Sample 001.txt'					Gender	Age
	'Sample 001U.txt'			Sample 1		male	37
	'Sample 002.txt'			Sample 2		male	47
	'Sample 002U.txt'			Sample 3		male	37
	'Sample 003.txt'			Sample 4		female	52
	'Sample 003U.txt'			Sample 5		male	37
	'Sample 004.txt'			Sample 6		male	57
	'Sample 004U.txt'			Sample 7		female	34
	'Sample 005.txt'			Sample 8		male	63
	'Sample 005K.txt'			Sample 9		male	40
	'Sample 005U.txt'			Sample 10		female	59
	'Sample 006.txt'			Sample 11		male	51
	'Sample 006K.txt'			Sample 12		female	38
	'Sample 006U.txt'			Sample 13		female	67
	'Sample 007.txt'			Sample 14		female	56
	'Sample 007K.txt'			Sample 15		male	47
	'Sample 007U.txt'			Sample 16		male	55
	'Sample 008.txt'			Sample 17		male	57
	'Sample 008U.txt'			Sample 18		male	36
	'Sample 009.txt'			Sample 19		male	57
	'Sample 009U.txt'			Sample 20		female	28
	'Sample 010.txt'			Sample 21		male	66
	'Sample 010U.txt'			Sample 22		male	35
	'Sample 011.txt'			Sample 23		female	58
	'Sample 011U.txt'			Sample 24		male	33
	'Sample 012.txt'			Sample 25		female	60
	'Sample 012U.txt'			Sample 26		female	42
	'Sample 013.txt'			Sample 27		male	66
	'Sample 013U.txt'			Sample 28		male	22
	'Sample 014.txt'			Sample 29		male	47
	'Sample 014U.txt'			Sample 30		male	31
	'Sample 015.txt'			Sample 31		female	63
	'Sample 015K.txt'			Sample 32		female	28
	'Sample 015U.txt'			Sample 33		female	28
	'Sample 016.txt'			Sample 34		male	56
	'Sample 016U.txt'			Sample 35		male	52
	'Sample 017.txt'			Sample 36		male	45
	'Sample 017U.txt'			Sample 37		female	27
	'Sample 018.txt'			Sample 38		male	59
	'Sample 018U.txt'			Sample 39		female	36
	'Sample 019.txt'			Sample 40		female	57
	'Sample 019K.txt'			Sample 41		female	26
	'Sample 019U.txt'			Sample 42		female	39
	'Sample 020.txt'			Sample 43		female	57
	'Sample 020U.txt'			Sample 44		male	34
	'Sample 021.txt'			Sample 45		male	59
	'Sample 021U.txt'			Sample 46		male	45
	'Sample 022.txt'			Sample 47		male	58
	'Sample 022U.txt'			Sample 48		male	41
	'Sample 023.txt'			Sample 49		female	60
	'Sample 023U.txt'			Sample 50		male	31
	'Sample 024.txt'			Sample 51		male	74
	'Sample 024K.txt'			Sample 52		male	46
	'Sample 024U.txt'			Sample 53		female	50
	'Sample 025.txt'			Sample 54		female	55
	'Sample 025U.txt'			Sample 55		male	38
	'Sample 026.txt'			Sample 56		male	59
	'Sample 026U.txt'			Sample 57		female	20
	'Sample 027.txt'			Sample 58		male	45
	'Sample 027U.txt'			Sample 59		female	26
	'Sample 028.txt'			Sample 60		male	60
	'Sample 028U.txt'			Sample 61		female	31
	'Sample 029.txt'			Sample 62		female	55
	'Sample 029U.txt'			Sample 63		male	32
	'Sample 030.txt'			Sample 64		female	59
	'Sample 030U.txt'			Sample 65		male	20
	'Sample 031.txt'			Sample 66		male	61
	'Sample 031U.txt'			Sample 67		female	18
	'Sample 032.txt'			Sample 68		female	61
	'Sample 032U.txt'			Sample 69		female	23
	'Sample 033.txt'			Sample 70		female	59
	'Sample 033U.txt'			Sample 71		female	31
	'Sample 034.txt'			Sample 72		female	61
	'Sample 034U.txt'			Sample 73		female	32
	'Sample 035.txt'			Sample 74		male	63
	'Sample 035U.txt'			Sample 75		female	32
	'Sample 036.txt'			Sample 76		female	49
	'Sample 036U.txt'			Sample 77		male	48
	'Sample 037.txt'			Sample 78		male	53
	'Sample 037U.txt'			Sample 79		female	31
	'Sample 038.txt'			Sample 80		female	66
	'Sample 038U.txt'			Sample 81		male	33
	'Sample 039.txt'			Sample 82		male	67
	'Sample 039U.txt'			Sample 83		male	33
	'Sample 040.txt'			Sample 84		female	63
	'Sample 040U.txt'			Sample 85		female	34
	'Sample 041.txt'			Sample 86		female	63
	'Sample 041U.txt'			Sample 87		female	40
	'Sample 042.txt'			Sample 88		female	67
	'Sample 042U.txt'			Sample 89		female	22
	'Sample 043.txt'			Sample 90		female	60
	'Sample 043U.txt'			Sample 91		male	21
	'Sample 044.txt'			Sample 92		female	71
	'Sample 044U.txt'			Sample 93		female	32
	'Sample 045.txt'			Sample 94		male	66
	'Sample 045U.txt'			Sample 95		female	36
	'Sample 046.txt'			Sample 96		female	54
	'Sample 046U.txt'			Sample 97		male	25
	'Sample 047.txt'			Sample 98		female	65
	'Sample 047U.txt'			Sample 99		female	25
	'Sample 048.txt'			Sample 100		male	72
	'Sample 048K.txt'			Sample 101		female	27
	'Sample 048U.txt'			Sample 102		female	57
	'Sample 049.txt'			Sample 103		male	70
	'Sample 049U.txt'			Sample 104		male	35
	'Sample 050.txt'			Sample 105		female	65
	'Sample 050U.txt'			Sample 106		female	30
	'Sample 051.txt'			Sample 107		female	72
	'Sample 051U.txt'			Sample 108		male	37
	'Sample 052.txt'			Sample 109		female	65
	'Sample 052U.txt'			Sample 110		female	36
	'Sample 053.txt'			Sample 111		male	61
	'Sample 053K.txt'			Sample 112		male	26
	'Sample 053U.txt'			Sample 113		male	36
	'Sample 054.txt'			Sample 114		male	60
	'Sample 054U.txt'			Sample 115		male	37
	'Sample 055.txt'			Sample 116		female	53
	'Sample 055U.txt'			Sample 117		male	30
	'Sample 056.txt'			Sample 118		female	54
	'Sample 056U.txt'			Sample 119		female	41
	'Sample 057.txt'			Sample 120		female	51
	'Sample 057U.txt'			Sample 121		female	43
	'Sample 058.txt'			Sample 122		male	63
	'Sample 058U.txt'			Sample 123		male	25
	'Sample 059.txt'			Sample 124		female	54
	'Sample 059K.txt'			Sample 125		male	48
	'Sample 059U.txt'			Sample 126		female	37
	'Sample 060.txt'			Sample 127		male	73
	'Sample 060U.txt'			Sample 128		female	38
	'Sample 061.txt'			Sample 129		male	58
	'Sample 062.txt'			Sample 130		male	29
	'Sample 063.txt'			Sample 131		male	43
	'Sample 064.txt'			Sample 132		male	31
	'Sample 064K.txt'			Sample 133		male	33
	'Sample 065.txt'			Sample 134		female	62
	'Sample 066.txt'			Sample 135		male	30
	'Sample 066K.txt'			Sample 136		female	20
	'Sample 067.txt'			Sample 137		male	53
	'Sample 068.txt'			Sample 138		male	19
	'Sample 069.txt'			Sample 139		female	36
	'Sample 070.txt'			Sample 140		female	24
	'Sample 071.txt'			Sample 141		female	51
	'Sample 072.txt'			Sample 142		female	31
	'Sample 073.txt'			Sample 143		male	34
	'Sample 074.txt'			Sample 144		male	30
	'Sample 075.txt'			Sample 145		male	24
	'Sample 076.txt'			Sample 146		male	23
	'Sample 076K.txt'			Sample 147		male	21
	'Sample 077.txt'			Sample 148		female	66
	'Sample 078.txt'			Sample 149		male	50
	'Sample 079.txt'			Sample 150		male	47
	'Sample 080.txt'			Sample 151		male	43
	'Sample 081.txt'			Sample 152		male	37
	'Sample 082.txt'			Sample 153		male	20
	'Sample 083.txt'			Sample 154		male	36
	'Sample 084.txt'			Sample 155		male	49
	'Sample 085.txt'			Sample 156		male	20
	'Sample 086.txt'			Sample 157		female	25
	'Sample 087.txt'			Sample 158		male	49
	'Sample 088.txt'			Sample 159		male	28
	'Sample 089.txt'			Sample 160		male	31
	'Sample 090.txt'			Sample 161		female	22
	'Sample 090K.txt'			Sample 162		male	31
	'Sample 091.txt'			Sample 163		female	66
	'Sample 091K.txt'			Sample 164		male	34
	'Sample 092.txt'			Sample 165		female	50
	'Sample 092K.txt'			Sample 166		female	43
	'Sample 093.txt'			Sample 167		female	35
	'Sample 094.txt'			Sample 168		male	45
	'Sample 095.txt'			Sample 169		male	46
	'Sample 096.txt'			Sample 170		female	41
	'Sample 097.txt'			Sample 171		male	20
	'Sample 097K.txt'			Sample 172		female	26
	'Sample 098.txt'			Sample 173		female	59
	'Sample 099.txt'			Sample 174		male	40
	'Sample 100.txt'			Sample 175		female	20
	'Sample 121K.txt'			Sample 176		male	18
	'Sample 159K.txt'			Sample 177		female	66
	'Sample 165K.txt'			Sample 178		male	39
	'Sample 175K.txt'			Sample 179		female	81
	'Sample 181K.txt'			Sample 180		male	44
	'Sample 188K.txt'			Sample 181		female	70
	'Sample 243K.txt'			Sample 182		male	24
	'Sample 254K.txt'			Sample 183		male	66
	'Sample 256K.txt'			Sample 184		female	28
	'Sample 257K.txt'			Sample 185		female	28
	'Sample 269K.txt'			Sample 186		female	25
	'Sample 277K.txt'			Sample 187		male	56
	'Sample 290K.txt'			Sample 188		female	69
	'Sample 297K.txt'			Sample 189		female	58
				Sample 190		female	65

## Sheet: Set 3
	Table S2. Characteristics of blood sample donors (Set 3).
	Mass spectrum file	Gender	Age
	DBS Sample 01.txt	male	37
	DBS Sample 02.txt	male	37
	DBS Sample 03.txt	male	37
	DBS Sample 04.txt	female	34
	DBS Sample 05.txt	male	40
	DBS Sample 06.txt	female	38
	DBS Sample 07.txt	male	47
	DBS Sample 08.txt	male	36
	DBS Sample 09.txt	female	28
	DBS Sample 10.txt	male	35
	DBS Sample 11.txt	male	18
	DBS Sample 12.txt	male	33
	DBS Sample 13.txt	female	42
	DBS Sample 14.txt	male	22
	DBS Sample 15.txt	male	31
	DBS Sample 16.txt	female	28
	DBS Sample 17.txt	male	52
	DBS Sample 18.txt	female	27
	DBS Sample 19.txt	female	36
	DBS Sample 20.txt	female	26
	DBS Sample 21.txt	male	34
	DBS Sample 22.txt	male	45
	DBS Sample 23.txt	male	41
	DBS Sample 24.txt	male	31
	DBS Sample 25.txt	male	46
	DBS Sample 26.txt	male	38
	DBS Sample 27.txt	female	20
	DBS Sample 28.txt	female	26
	DBS Sample 29.txt	female	31
	DBS Sample 30.txt	male	32
	DBS Sample 31.txt	male	20
	DBS Sample 32.txt	female	18
	DBS Sample 33.txt	female	23
	DBS Sample 34.txt	female	31
	DBS Sample 35.txt	female	32
	DBS Sample 36.txt	female	32
	DBS Sample 37.txt	male	48
	DBS Sample 38.txt	female	31
	DBS Sample 39.txt	male	33
	DBS Sample 40.txt	male	33
	DBS Sample 41.txt	female	34
	DBS Sample 42.txt	female	40
	DBS Sample 43.txt	female	22
	DBS Sample 44.txt	male	21
	DBS Sample 45.txt	female	32
	DBS Sample 46.txt	female	36
	DBS Sample 47.txt	male	25
	DBS Sample 48.txt	female	25
	DBS Sample 49.txt	female	27
	DBS Sample 50.txt	male	35
	DBS Sample 51.txt	female	30
	DBS Sample 52.txt	male	37
	DBS Sample 53.txt	female	36
	DBS Sample 54.txt	male	26
	DBS Sample 55.txt	male	37
	DBS Sample 56.txt	male	30
	DBS Sample 57.txt	female	41
	DBS Sample 58.txt	female	43
	DBS Sample 59.txt	male	25
	DBS Sample 60.txt	male	48
	DBS Sample 61.txt	female	38
	DBS Sample 62.txt	male	29
	DBS Sample 63.txt	male	43
	DBS Sample 64.txt	male	31
	DBS Sample 65.txt	male	33
	DBS Sample 66.txt	male	30
	DBS Sample 67.txt	female	20
	DBS Sample 68.txt	male	19
	DBS Sample 69.txt	female	36
	DBS Sample 70.txt	female	24
	DBS Sample 71.txt	female	51
	DBS Sample 72.txt	female	31
	DBS Sample 73.txt	male	34
	DBS Sample 74.txt	male	30
	DBS Sample 75.txt	male	24
	DBS Sample 76.txt	male	23
	DBS Sample 77.txt	male	21
	DBS Sample 78.txt	male	50
	DBS Sample 79.txt	male	47
	DBS Sample 80.txt	male	43
	DBS Sample 81.txt	male	37
	DBS Sample 82.txt	male	20
	DBS Sample 83.txt	male	36
	DBS Sample 84.txt	male	49
	DBS Sample 85.txt	male	20
	DBS Sample 86.txt	female	25
	DBS Sample 87.txt	male	49
	DBS Sample 88.txt	male	28
	DBS Sample 89.txt	male	31
	DBS Sample 90.txt	female	22
	DBS Sample 91.txt	male	31
	DBS Sample 92.txt	male	34
	DBS Sample 93.txt	female	43
	DBS Sample 94.txt	male	45
	DBS Sample 95.txt	male	46
	DBS Sample 96.txt	female	41
	DBS Sample 97.txt	male	20
	DBS Sample 98.txt	female	26
	DBS Sample 99.txt	male	40
	DBS Sample 100.txt	female	39
