# Supplementary material for: Towards Metabolomics-Guided Healthy and Anti-Aging Nutrition
Source: Metabolites. 2026 Apr 1;16(4):241. doi: 10.3390/metabo16040241 (PMC13118237; doi:10.3390/metabo16040241)
Supplement: Supplementary file 1 [file metabolites-16-00241-s001.zip › Tables S3 and S4.xlsx]

## Sheet: Set 2
	Table S3. Characteristics of blood sample donors (Set 2)
					Blood chemistry											General blood test
	Mass spectrum file	Gender	Age	BMI, kg/m2	HbA1c, %	glucose, mmol/L	creatinine, µmol/L	urea, mmol/L	uric acid, µmol/L	cholesterol, mmol/L	LDL-C, mmol/L	HDL-C, mmol/L	TG, mmol/L	Alanine aminotransferase, U/L	aspartate aminotransferase, U/L	leukocytes, x109/L	erythrocytes, 1012/L	hemoglobin, g/L	hematocrit, %	platelets, 109	ESR, mm/hour
	Sample 1.txt	m	34	23	8.7	11	76.9	5.1	228.3	5.6	3.5	1.5	1.14	30	22	2.12	4.7	136	38.7	137	16
	Sample 2.txt	f	29	22	8.7	9.6	92	5.2	250	4.5	2.8	0.75	1.17	15	20	6.5	5.8	158	42	250	10
	Sample 3.txt	f	30	18	4.8	4.1	60	3.7	211	4.4	2.7	1.4	0.6	16	23	4.1	5.2	129	38	188	6
	Sample 4.txt	f	28	19	4.2	3.8	72	3.3	210	7.1	4.2	1.3	2	10	15	7.6	4.9	142	43	363	13
	Sample 5.txt	m	28	26	7.7	8.3	91.6	6.9	256	3.6	2.05	1.09	1.04	25	20	5.7	4.9	159	42.4	110	2
	Sample 6.txt	f	28	20	5.1	4.2	69	4.3	230	5.06	2.9	1.8	0.69	38	31	4.7	5.8	155	44	250	6
	Sample 7.txt	f	25	25	9.1	8.3	115	3.9	252	4.3	2.8	1.7	0.8	10	15	4.5	5.1	138	39	189	10
	Sample 8.txt	f	38	23	6.5	7.6	74.4	4.6	278	4.6	2.6	1.7	0.6	20	22	5.9	4.6	122	35.9	194	2
	Sample 9.txt	f	35	38.98	7.5	8.5	89	0.9	304	5.18	3.8	0.98	0.98	17	17	5.5	4.8	141	39.9	273	15
	Sample 10.txt	m	29	21	6.5	7.6	66.2	3.5	259	4.1	2.4	1.3	0.8	14	19	5.1	4.7	143	38.9	165	5
	Sample 11.txt	m	43	26	7.4	8.1	76	4.8	373	4.08	2.3	1.4	0.67	20	22	6	5	143	42	168	18
	Sample 12.txt	f	26	29	7.2	6.7	66.8	2.7	202	3.2	1.6	1.1	1.02	18	15	7.2	5.9	156	46	310	15
	Sample 13.txt	m	27	20	11.5	9.9	75	6.1	362	8.2	5.6	1.4	2.5	34	21	5.8	5.4	178	48	158	2
	Sample 14.txt	f	23	27	4.7	3.6	60	3.8	232	4.2	2.6	1.3	0.58	20	22	6.1	4.9	147	43	197	3
	Sample 15.txt	m	18	21	10.6	9.7	74	3.9	299	5.01	3.07	1.5	0.79	15	14	5.7	5.8	164	44	198	2
	Sample 16.txt	m	25	23	5.9	4.2	74	5.3	333	3	2	0.7	0.67	12	17	4.9	5.5	165	45	220	8
	Sample 17.txt	m	22	22	7.8	6.9	90	4.9	289	4.9	4.1	1.8	1.6	15	20	4.6	5.4	156	42	320	10
	Sample 18.txt	f	45	26	5.6	5.1	66	5.2	219	4.9	3	1.7	0.54	10	15	3.8	4.6	145	41	250	6
	Sample 19.txt	f	54	21	6.9	7.3	64	6.1	315	5	2.2	2.49	0.63	23	32	5.8	4.3	131	37.1	168	0.9
	Sample 20.txt	f	35	38	7.8	7.4	82	4.8	272	3.1	1.8	0.95	1.07	20	22	4.6	5.1	146	42	210	12
	Sample 21.txt	m	34	25	5.1	4.5	82	3.7	364	4.1	2.5	0.9	1.6	23	18	6.4	6.1	154	44	320	14
	Sample 22.txt	f	35	38	6.5	6.8	59.7	5.5	223	5.1	3.4	1.4	0.58	14	13	3.8	5.1	148	38	194	2
	Sample 23.txt	f	18	21	9.5	8.3	65	3.2	256	4.5	2.9	1.2	0.8	10	20	4.6	5.9	142	40	245	9
	Sample 24.txt	f	28	20	5	5.02	62	3.9	212	5.1	2.8	1.9	0.8	8	15	3.9	4.5	140	41	290	6
	Sample 25.txt	f	25	25	8.9	9.6	107	4.1	260	4.6	2.7	1.7	0.9	12	19	4.3	5.9	160	43	289	6
	Sample 26.txt	m	31	21	7.7	7.5	71.9	4.1	271	4.9	3.01	1.6		32	30	6.9	5.4	173	34	426	15
	Sample 27.txt	m	32	26	5.1	5.2	69	6.4	309	4.3	2.8	1.3	0.57	10	17	5.8	5.02	146	45	217	2
	Sample 28.txt	m	54	30	9.2	6.8	100	4.9	350	4.9	2.5	1.07	1.4	20	25	8.9	5.2	142	36	290	7
	Sample 29.txt	f	51	38	8	6.9	70	4.6	310	4.1	2.5	1.3	0.9	15	18	4.7	4.9	159	44	360	10
	Sample 30.txt	f	34	20	6.3	6.9	290	15.4	350	5.9	3.2	2.1	1.3	21	28	5.7	5.1	138	39	250	10
	Sample 31.txt	m	23	22	6.2	6.6	72	2.8	211	3.6	2.1	1.3	0.48	16	21	4.3	5.5	174	46	201	2
	Sample 32.txt	f	62	37	9.6	8	102	13.1	457	6.4	4.4	1.22	1.63	20	21	3.93	3.76	111	32.4	268	54
	Sample 33.txt	m	42	30	8.1	7.8	82.5	7.6	206	4.92	2.9	1.58	0.88	10	18	7	4.97	145	40.8	230	7
	Sample 34.txt	m	18	21	8.6	6.8	73	3.8	252	3.57	3.4	1.3	0.92	14	14	5.7	5.8	164	44	198	2
	Sample 35.txt	m	22	22	8	7.5	91.9	5.2	310	5.02	4.2	1.7	1.29	13	13	5.72	5.9	170	46.6	132	2
	Sample 36.txt	f	36	29	7.8	6.8	79	4.3	312	5.5	2.9	1.7	0.9	10	17	5.3	4.9	145	48	220	10
	Sample 37.txt	f	34	20	6.2	7.5	322	16.9	326	5.4	3.1	1.8	1	15	21	4.1	3.5	116	32.2	238	40
	Sample 38.txt	f	43	24	8.9	8.6	58.3	6.1	216	7.6	4.6	2.6	0.85	25	37	4.9	4.3	127	36.5	142	2
	Sample 39.txt	m	27	24	8.6	8.6	71	6.5	245	3.6	1.3	1.5	0.9	15	20	3.4	5.2	142	41	150	17
	Sample 40.txt	f	26	27.4	10	9	51.9	3.8	269	3.7	1.7	1.62	0.75	19	27	4.8	4.3	139	40	235	10
	Sample 41.txt	f	25	21	6.3	8.8	59	4.6	350	3.1	1.5	1.3	0.5	11	16	5.76	4.75	132	38	228	13
	Sample 42.txt	f	49	18	9.6	7.8	55	4.7	128	4.7	2.4	1.8	1.01	39	20	6.6	4.7	128	37	231	10
	Sample 43.txt	m	64	26.5	8.2	8.9	73	12	402	6.5	4.3	1.58	1.43	69	55	8.09	4.05	130	37.3	237	19
	Sample 44.txt	m	41	22.4	7.8	8.6	184	11.4	611	4.53	3.06	1.16	0.68	22	21	7.3	4.69	131	37.9	430	8
	Sample 45.txt	m	37	28	6	10.4	82.1	5.5	276	3.4	2	0.96	0.82	39	29	8.62	4.82	153	43.3	300	2
	Sample 46.txt	f	66	29	10.9	9.1	83.8	8.3	283	6.43	4.17	1.81	1	17	18	6.54	4.92	135	39.6	171	20
	Sample 47.txt	f	66	28	8.2	7.3	63.5	6.4	304	7.34	5	1.56	1.82	14	22	5.8	4.31	128	36.4	216	25
	Sample 48.txt	m	20	23	7.8	7.7	67.8	2.4	248	4.4	2.4	1.47	1.3	10	14	7.33	5.9	170	46.6	264	3
	Sample 49.txt	f	37	22	7.4	5.7	72.5	5.8	310	5.4	3.6	1.5	0.66	32	29	4.6	4.1	140	40.2	214	2
	Sample 50.txt	m	50	25	8.6	8.3	105.8	7.1	269	5.18	3.2	1.43	1.11	27	22	7.6	5.51	155	43.1	249	9
	Sample 51.txt	m	36	19	7.9	10.5	194.5	17.3	480	2.67	1.4	0.88	0.85	13	18	5.4	3.9	118	33.4	191	20
	Sample 52.txt	m	53	27	7.6	9.3	72	5.1	316	6.6	4.6	1.32	1.53	39	32	6.1	5.1	153	43	259	3
	Sample 53.txt	f	43	24	9.6	9	90	6.6	250	5.1	2.8	2.01	0.62	19	19	7.6	4.8	138	39.5	234	12
	Sample 54.txt	f	51	38	8.6	7.4	64	5	322	4.48	2.6	1.46	0.89	15	22	6.4	4.4	132	39.5	218	19
	Sample 55.txt	f	40	22	9.7	9.1	62.5	5.2	137	5.8	3.3	2.3	0.45	12	16	4.5	4.5	138	38.7	192	3
	Sample 56.txt	m	45	21	9.4	7.1	89.4	3.6	274	6.28	4.1	1.71	0.99	18	18	10.5	4.8	151	42	336	5
	Sample 57.txt	f	43	23	8.1	9.3	72	3.2	220	4.8	3.8	0.9	1	7	10	6.7	5.2	136	38	332	8
	Sample 58.txt	f	28	23	5.4	4.8	70	3.7	204	4.9	2.2	2.4	0.88	10	17	5.3	5.1	142	40	310	5
	Sample 59.txt	m	42	27	10.1	8.4	99	7.6	356	6.7	5.1	1.07	1.1	20	20	6.5	5.4	169	45	226	10
	Sample 60.txt	m	33	25	8.1	8.8	224	15	667	10	5.2	3.9	1.9	94	131	5.28	4.2	127	36	232	59
	Sample 61.txt	m	25	26	9.2	9.4	73	5.1	340	5.5	1.3	1.3	1.17	27	23	8.8	5.5	162	44	283	2
	Sample 62.txt	m	31	21	6.5	7.3	66.2	3.5	246	4.1	2.4	1.3	0.8	14	19	5.12	4.71	143	38.9	165	5
	Sample 63.txt	m	43	26	7.4	7.9	76	4.8	373	4.08	2.3	1.4	0.67	20	22	6.04	5.2	143	42	168	18
	Sample 64.txt	f	43	45	9.7	9.1	54.1	3.5	311	5.7	3.9	1.2	1.4	69	57	5	5.2	132	38.5	214	20
	Sample 65.txt	m	55	26	9.2	7.1	92.5	5.5	292	3.8	2.2	1.06	1.02	33	27	7.02	4.9	147	40.9	220	9
	Sample 66.txt	f	29	22	9.7	7.1	87.9	6.3	417	5.08	3.3	1.5	0.8	10	23	4.5	4.08	126	34	259	13
	Sample 67.txt	m	58	29	8.4	8.7	93.8	9.2	273	5.6	3.6	1.48	1.1	44	37	5.1	4.7	148	41.3	265	4
	Sample 68.txt	f	38	30	6.6	6.3	94	5.8	271	3.9	2.4	0.3	0.5	14	19	6.6	4.3	110	33.7	319	4
	Sample 69.txt	m	35	23	9.3	8.3	77.9	5.5	300	8.7	5.6	0.9	4.8	137	51	5.9	5.3	158	43.7	191	2
	Sample 70.txt	m	27	26	5.7	7.2	79	4.5	380	4.3	2.2	1.6	0.8	14	17	6.2	5.6	178	48	237	6
	Sample 71.txt	f	52	34	11	9.9	67	4.5	292	5.2	3.1	1.4	1.6	46	44	8.09	5.2	150	44.2	182	13
	Sample 72.txt	m	31	25	7	7.8	72.7	4.1	252	2.37	3.11	1.17	0.77	22	18	7.25	5.17	157	43	269	2
	Sample 73.txt	f	37	23	11.5	8.7	247	9.9	310	4.6	2.6	1.22	1.79	17	21	8.6	3.8	112	33	273	33
	Sample 74.txt	m	37	23	6.5	7.5	64.2	5.1	211	5.5	3.9	0.36	0.53	22	13	6.7	5.3	153	42	205	6
	Sample 75.txt	f	37	23	6.5	7.6	74.4	4.6	278	4.6	2.6	1.7	0.6	20	22	5.9	4.6	122	35.9	194	2
	Sample 76.txt	m	37	23	7.3	8.1	87	5.5	341	5.1	3.5	1.26	0.77	7	14	4.2	5.2	153	43	184	2
	Sample 77.txt	f	21	21	7.8	5.6	69.2	4.7	296	5.7	2.5	2.1	2.2	9	15	7.2	4.3	129	37.6	264	17
	Sample 78.txt	f	41	25	9.8	8.1	50.7	3.1	267	5.1	2.7	1.9	1.1	32	40	5.9	4.6	152	41.3	350	6
	Sample 79.txt	m	27	22	7.9	10.5	72.9	4.2	266	3.8	2.3	1.12	0.79	30	32	5.8	5.6	170	47.3	199	2
	Sample 80.txt	f	32	29	10.5	7.8	57.6	4.2	346	6.7	5	1.09	1.3	20	15	8.2	5.2	155	42.1	293	17
	Sample 81.txt	m	53	28	9	7.2	96	5.8	421	3.9	2.4	0.9	1.2	81	68	5.3	4.1	127	35	248	31
	Sample 82.txt	f	37	21	12	6.7	56	3.5	320	5.8	3.2	2.4	0.4	22	15	4.9	5.2	139	43	310	16
	Sample 83.txt	f	26	24	7.1	7	64.6	4.5	201	3.88	2.2	1.31	0.78	24	20	5.8	4.6	145	38	198	5
	Sample 84.txt	m	18	22	11.3	7.5	67	2.1	410	6.9	5	1.1	1.8	15	18	7.3	5.4	151	43.5	247	4
	Sample 85.txt	f	52	20	7.6	8	77.3	5.8	386	4.6	2.7	1.5	1.05	17	21	6.5	3.7	116	33.1	308	12
	Sample 86.txt	f	18	21	9.9	8.9	69	3.4	260	4.3	2.8	1.25	0.73	12	16	3.5	4.3	123	35.5	244	19
	Sample 87.txt	f	26	16	8.5	9.3	78	3.9	342	4.8	2.6	1.9	0.87	5	9	4.9	5.1	168	42	256	14
	Sample 88.txt	m	40	24	7.3	7.6	70.6	5.8	377	3.3	1.6	1.2	1.12	25	20	5.9	6.1	175	46	221	5
	Sample 89.txt	f	28	23	7.7	8.3	75.5	5.4	250	6.1	1.7	1	1.2	15	32	4.7	5.8	154	48	278	18
	Sample 90.txt	f	37	20	9.6	6.8	61	6.2	196	5.2	3	1.5	1.8	18	17	4.8	4.6	134	37.4	312	8
	Sample 91.txt	f	29	20	8.3	7.8	59	6.4	231	4.8	2.4	2.1	0.7	6	17	5.5	4.6	148	40.9	198	6
	Sample 92.txt	f	30	24	7.3	7.9	130	7.2	453	5.8	3.8	1.6	0.9	9	15	5.02	3.19	27	24.8	319	20
	Sample 93.txt	f	55	21	6.9	7.7	64	6.1	290	5	2.2	2.49	0.63	23	32	5.8	4.3	131	37.1	168	0.9
	Sample 94.txt	f	29	25	8.5	8.2	298.3	13.1	337.68	4.01	2.25	1.18	1.27	15	19	5.21	4.34	120	33.2	280	14
	Sample 95.txt	m	31	28	6.2	6.7	60.8	6.1	356	5.6	4	1.1	1.18	42	24	6.5	5.1	156	43.7	132	4
	Sample 96.txt	m	40	23	8.2	6.7	64.2	1.7	340	6.2	3.5	0.78	4.29	52	81	6.6	3.9	148	39.2	182	11
	Sample 97.txt	m	35	32	9.5	6.6	75.6	6.1	246	5.4	3.9	1.04	0.99	27	20	6.3	5.7	167	45	250	7
	Sample 98.txt	f	19	20	8.2	5.02	53	2.7	174	5.5	3.8	1.2	1.08	10	17	6.3	4.6	129	36	331	9
	Sample 99.txt	f	30	26	6.8	6.5	82	7.9	180	3.3	1.82	1.14	0.77	15	22	5.7	3.9	120	33	188	28
	Sample 100.txt	f	63	26	9	8.5	68	4.4	305	3.7	1.6	1.13	2.34	34		8.6	5.1	140	40.7	238	21
	Sample 101.txt	m	24	25	9.4	6.3	72	4.3	276	4.8	2.7	1.75	0.9	20	19	6.4	5.7	174	48	247	2
	Sample 102.txt	m	33	23	6	7.4	82	6.9	315	4.7	2.9	1.4	0.8	31	24	4.6	5.9	139	43	264	8
	Sample 103.txt	m	45	24	7.4	9.5	70	4.4	265	3.8	2.4	1.1	0.83	18	17	4.03	4.6	145	39	198	2
	Sample 104.txt	m	19	25	8.5	11	87	5.5	253	4.5	2.9	1.4	0.49	16	17	5.4	5.1	147	40.7	226	5
	Sample 105.txt	f	66	29	7.4	7.5	69.2	7.3	290	4.54	2.7	1.28	1.04	20	23	6.9	5.21	160	45.8	186	10
	Sample 106.txt	f	25	24	7.5	7.6	62	3.8	247	3.5	1.46	0.67	0.9	12	26	4.6	4.4	124	34	245	2
	Sample 107.txt	f	43	24	8.1	8.6	112	4.2	252	5.7	2.1	0.9	1.8	15	20	4.3	5.2	156	42	315	2
	Sample 108.txt	f	43	23	9	7.3	71	5.6	206	6.7	4.1	2.3	0.6	13	23	1.14	4.15	126	35	168	3
	Sample 109.txt	f	35	38	9.5	8.3	64.5	5.3	312	5.2	3.7	1.12	0.98	14	11	5.8	4.7	150	40	224	3
	Sample 110.txt	f	36	24	9.7	6.6	62	3.6	207	4.1	2.3	1.15	0.8	9	12	7	4.7	134	40	270	6
	Sample 111.txt	f	34	20	7.1	7.4	82	4.7	286	4.18	2.4	1.33	0.93	23	28	5.6	4.3	128	35	180	13
	Sample 112.txt	f	29	30	12.9	9.8	65	4.4	298	7.2	5	1.7	1.13	29	23	6.4	4.4	137	37	313	34
	Sample 113.txt	f	37	22	9.1	7	69	6	205	4.6	1.9	2.3	0.82	39	31	4.8	4.9	140	40.3	206	8
	Sample 114.txt	m	24	21	7.5	8.3	57	3.2	235	4.9	3	1.5	0.88	15	10	5.1	4.8	130	37.9	347	8
	Sample 115.txt	f	30	19	15	10.4	77	7.9	241	6.7	3.3	3.08	0.85	12	16	8.8	4.4	118	34	358	33
	Sample 116.txt	m	19	25	8.6	13	89.6	4.5	272	5.24	3.59	1.41	0.53	23	17	7.46	5.46	163	44.5	213	2
	Sample 117.txt	f	35	15	8.1	6.5	221	11.5	315	7.7	5.9	1.6	0.7	10	17	4.5	4	119	33	266	19
	Sample 118.txt	f	35	22	9.5	10.6	119	4.3	274	4.9	2.8	1.7	0.82	8	13	5.7	3.9	102	31	251	26
	Sample 119.txt	f	30	17	11.8	7.1	60	5.3	247	4.2	2.8	1.18	0.52	21	23	6.4	4.3	124	35	350	15
	Sample 120.txt	f	23	22	11	8.1	60	3.6	232	6.4	3.9	1.6	1.9	15	16	8.4	4.3	135	39	399	28
	Sample 121.txt	f	26	29	9.6	6.8	67	3.4	265	4.5	2.27	1.13	2.4	32	26	6.2	5.09	152	43	273	4
	Sample 122.txt	m	54	30.8	9.7	7.2	92	5.5	349	4.5	2.4	1.12	2.28	40	28	7.3	4.9	148	43	240	7
	Sample 123.txt	f	26	17	9.1	11	66	5.6	310	5.7	3.7	1.42	1.45	19	9	8.9	3.7	111	30	296	71
	Sample 124.txt	f	31	22	11.3	9	100	6.8	648	6.5	4.4	1.23	1.8	25	28	10.3	4.1	121	34	426	40

## Sheet: Set 2.1
	Table S4. Characteristics of blood sample donors (Set 2.1)
					Blood chemistry											General blood test
Time point	Mass spectrum file	Gender	Age	BMI, kg/m2	HbA1c, %	glucose, mmol/L	creatinine, µmol/L	urea, mmol/L	uric acid, µmol/L	cholesterol, mmol/L	LDL-C, mmol/L	HDL-C, mmol/L	TG, mmol/L	Alanine aminotransferase, U/L	aspartate aminotransferase, U/L	leukocytes, x109/L	erythrocytes, 1012/L	hemoglobin, g/L	hematocrit, %	platelets, 109	ESR, mm/hour
1	Sample 34.txt	m	18	21	8.6	6.8	73	3.8	252	3.57	3.4	1.3	0.92	14	14	5.7	5.8	164	44	198	2
2	Sample 15.txt	m	18	21	10.6	9.7	74	3.9	299	5.01	3.07	1.5	0.79	15	14	5.7	5.8	164	44	198	2
1	Sample 86.txt	f	18	21	9.9	8.9	69	3.4	260	4.3	2.8	1.25	0.73	12	16	3.5	4.3	123	35.5	244	19
2	Sample 23.txt	f	18	21	9.5	8.3	65	3.2	256	4.5	2.9	1.2	0.8	10	20	4.6	5.9	142	40	245	9
1	Sample 10.txt	m	29	21	6.5	7.6	66.2	3.5	259	4.1	2.4	1.3	0.8	14	19	5.1	4.7	143	38.9	165	5
2	Sample 62.txt	m	31	21	6.5	7.3	66.2	3.5	246	4.1	2.4	1.3	0.8	14	19	5.12	4.71	143	38.9	165	5
1	Sample 57.txt	f	43	23	8.1	9.3	72	3.2	220	4.8	3.8	0.9	1	7	10	6.7	5.2	136	38	332	8
2	Sample 108.txt	f	43	23	9	7.3	71	5.6	206	6.7	4.1	2.3	0.6	13	23	1.14	4.15	126	35	168	3
1	Sample 37.txt	f	34	20	6.2	7.5	322	16.9	326	5.4	3.1	1.8	1	15	21	4.1	3.5	116	32.2	238	40
2	Sample 30.txt	f	34	20	6.3	6.9	290	15.4	350	5.9	3.2	2.1	1.3	21	28	5.7	5.1	138	39	250	10
1	Sample 63.txt	m	43	26	7.4	7.9	76	4.8	373	4.08	2.3	1.4	0.67	20	22	6.04	5.2	143	42	168	18
2	Sample 11.txt	m	43	26	7.4	8.1	76	4.8	373	4.08	2.3	1.4	0.67	20	22	6	5	143	42	168	18
1	Sample 93.txt	f	55	21	6.9	7.7	64	6.1	290	5	2.2	2.49	0.63	23	32	5.8	4.3	131	37.1	168	0.9
2	Sample 19.txt	f	54	21	6.9	7.3	64	6.1	315	5	2.2	2.49	0.63	23	32	5.8	4.3	131	37.1	168	0.9
1	Sample 75.txt	f	37	23	6.5	7.6	74.4	4.6	278	4.6	2.6	1.7	0.6	20	22	5.9	4.6	122	35.9	194	2
2	Sample 8.txt	f	38	23	6.5	7.6	74.4	4.6	278	4.6	2.6	1.7	0.6	20	22	5.9	4.6	122	35.9	194	2
1	Sample 122.txt	m	54	30.8	9.7	7.2	92	5.5	349	4.5	2.4	1.12	2.28	40	28	7.3	4.9	148	43	240	7
2	Sample 28.txt	m	54	30	9.2	6.8	100	4.9	350	4.9	2.5	1.07	1.4	20	25	8.9	5.2	142	36	290	7
1	Sample 54.txt	f	51	38	8.6	7.4	64	5	322	4.48	2.6	1.46	0.89	15	22	6.4	4.4	132	39.5	218	19
2	Sample 29.txt	f	51	38	8	6.9	70	4.6	310	4.1	2.5	1.3	0.9	15	18	4.7	4.9	159	44	360	10
1	Sample 35.txt	m	22	22	8	7.5	91.9	5.2	310	5.02	4.2	1.7	1.29	13	13	5.72	5.9	170	46.6	132	2
2	Sample 17.txt	m	22	22	7.8	6.9	90	4.9	289	4.9	4.1	1.8	1.6	15	20	4.6	5.4	156	42	320	10
1	Sample 62.txt	m	31	21	6.5	7.3	66.2	3.5	246	4.1	2.4	1.3	0.8	14	19	5.12	4.71	143	38.9	165	5
2	Sample 26.txt	m	31	21	7.7	7.5	71.9	4.1	271	4.9	3.01	1.6	1.1	32	30	6.9	5.4	173	34	426	15
1	Sample 121.txt	f	26	29	9.6	6.8	67	3.4	265	4.5	2.27	1.13	2.4	32	26	6.2	5.09	152	43	273	4
2	Sample 12.txt	f	26	29	7.2	6.7	66.8	2.7	202	3.2	1.6	1.1	1.02	18	15	7.2	5.9	156	46	310	15
1	Sample 38.txt	f	35	24	8.9	8.6	58.3	6.1	216	7.6	4.6	2.6	0.85	25	37	4.9	4.3	127	36.5	142	2
2	Sample 20.txt	f	35	38	7.8	7.4	82	4.8	272	3.1	1.8	0.95	1.07	20	22	4.6	5.1	146	42	210	12
1	Sample 109.txt	f	35	38	9.5	8.3	64.5	5.3	312	5.2	3.7	1.12	0.98	14	11	5.8	4.7	150	40	224	3
2	Sample 22.txt	f	35	38	6.5	6.8	59.7	5.5	223	5.1	3.4	1.4	0.58	14	13	3.8	5.1	148	38	194	2
